# Supplementary material for: Global-, Regional-, and National-Level Impacts of the COVID-19 Pandemic on Tuberculosis Diagnoses, 2020–2021
Source: Microorganisms. 2023 Aug 30;11(9):2191. doi: 10.3390/microorganisms11092191 (PMC10536333; doi:10.3390/microorganisms11092191)
Supplement: Supplementary file 1 [file microorganisms-11-02191-s001.zip]

Archive with 1 entries (1 files):
- microorganisms-2557505-supplementary.pdf
